# Supplementary material for: Electrocatalytic Properties of Mixed-Oxide-Containing Composite-Supported Platinum for Polymer Electrolyte Membrane (PEM) Fuel Cells
Source: Materials (Basel). 2022 May 20;15(10):3671. doi: 10.3390/ma15103671 (PMC9148157; doi:10.3390/ma15103671)
Supplement: Supplementary file 1 [file materials-15-03671-s001.zip]

Archive with 1 entries (1 files):
- materials-1714153-supplementary.pdf
